# Supplementary material for: A Model for Material Metrics in Thermoelectric Thomson Coolers
Source: Entropy (Basel). 2023 Nov 14;25(11):1540. doi: 10.3390/e25111540 (PMC10670593; doi:10.3390/e25111540)
Supplement: Supplementary file 1 [file entropy-25-01540-s001.zip]

Archive with 1 entries (1 files):
- entropy-2691718-supplementary.pdf
